# Supplementary material for: Skin immunisation activates an innate lymphoid cell-monocyte axis regulating CD8+ effector recruitment to mucosal tissues
Source: Nat Commun. 2019 May 17;10:2214. doi: 10.1038/s41467-019-09969-2 (PMC6525176; doi:10.1038/s41467-019-09969-2)
Supplement: Supplementary file 4 — Source Data [file 41467_2019_9969_MOESM4_ESM.xlsx]

## Sheet: Fig.1c
Fig.1c
naive	ID	MA
0.268	7	7.79
0.476	8.25	3.76
0.017	10	14.7
0.04	12.3	3.83
0.082	7.19	7.64
0.122	10.3	22
0	7.73	11.7
0.094		4.51
		12.2
		6.56
		6.56

## Sheet: Fig.1d
Fig.1d
	naive																			ID																			MA
Spleen	0.8	0.4	0.2	0.2	1.4	1	0.8	1.5	1.8											6	1.5	5.7	3.5	8.7	11.2	12.8	4	3.3	3.7										2.3	5.5	3.5	5.2	2.8	6.8	6	3.1	6.3	4.8	11
Ing/ILN	1.5	2.8	1.8	1.2	1.4	1	0.2	0.6	0.8	0.2										2.2	2.7	4.7	2.1	0.9	1	1.3	0.8	1.1	1.8	1.3	0.8	1.4	1						4.1	2.6	2.6	1.2	0.8	2	1.2	0.8	0.8	1.1	1.8
Genital tract	2.9	4.1	2.4	1.6	1.9	2.1	7.4	21.5	7.5											52	34	28.4	31.2	34.1	60.7	68.2	73.1	52.9	66.6	69.4									30.3	29.1	20.9	42.3	34.1	23.6	29	29.9	24	41.9	44
[truncated: 7 more columns]

## Sheet: Fig.1g
Fig.1g
naive	ID	MA-back	MA-ears
2.27	45.4	59.5	44.3
1.23	38.6	44.3	36.3
0.193	37.1	37.1	55.8
	37.6

## Sheet: Fig.2c
Fig.2c
naive	ID	MA
0	71.9	55
0	68	60
0	67	73
0	59	63
0	61	70
0	65	50
	62	42
	69	42
		45

## Sheet: Fig.2e
Fig.2e
IFNg+	GrB+	IFNg+GrB+
24.2	10.1	11.6
21.8	10.6	5.14
18.6	13.4	6.98
11.5	13.4	12.4
28.9	10.2	7.23

## Sheet: Fig.2g
Fig.2g
naive	ID	MA
5230200	10670	8600
8230	21340	4300
4115	150660	0
4377350	111600	5535
4026000		0
2196000		0
4575200		48000
3133000		60000
		18000
		18000
		1300000
		1850000

## Sheet: Fig.3a
Fig.3a
	naive										MA
skin	0	0	0	0	0	0	0	0			111579	162115	34610.4	17996.8	147098	37287.9	66271.2	7685.89	28795.9	1955.53
LNs	0	0	0	0	0	0	0				14.34	606.22	197.74	35.83	24.61	999.82	2723.7	383	57.17
GT	0	0	0	0	0	0	0	0			26.4	177.03	2.09	232.22	115.08	10.11	25.43	18.48	21.57	3.06
Spleen	0		0	0	0	0	0	0			7.71	58.22	4.46	16.1	2.28	12.36	19.2	35.78	13.92	9.34
Liver	0	0	0	0							10.18	33.42	6.89	131.52
Lungs	0	0	0	0							41.87	42.25	76.69	67.83	49.45	77.37

## Sheet: Fig.3b
Fig.3b
	naive										MA
2h	0	0	0	0							38.46	23.92	359.54	49.42	159.3	94.37	70.14	165.19
24h	0	0	0	0							0	36.44	18	1.6

## Sheet: Fig.3c
Fig.3c
naive	MA	10^9VP iv-wall	350VP iv-wall
0.12	0.024	3.1	0
0.12	0.31	4.91	0.13
0	0.27	3.1	0.026
0	0.096	0.99	0
	0.19	1.29	0
	0.2	1.27	0.019
	0.024	4.91	0
	0.31		0.13
	0.27		0.026

## Sheet: Fig.3d
Fig.3d
naive	MA	10^9VP iv-wall	350VP iv-wall
0	56.3	31.9	0
0.4	79.9	54.7	0
0	49.1	56.9	0
1.87	50.7	30.9	1
	31	30.6	0.54
	34.7	21.4	0.57

[truncated: 19 more sheets: Fig.4a, Fig.4c, Fig.4d, Fig.4e, Fig.5a, Fig.5b, Fig.5c, Fig.6a, FIG.6b, Fig.7b, Fig.7c, Fig.7d, Fig.7e, Fig.8b, Fig.8c, Fig.8d, Fig.8e, Fig.8j, Sheet28]
