# Supplementary material for: Skin immunisation activates an innate lymphoid cell-monocyte axis regulating CD8+ effector recruitment to mucosal tissues
Source: Nat Commun. 2019 May 17;10:2214. doi: 10.1038/s41467-019-09969-2 (PMC6525176; doi:10.1038/s41467-019-09969-2)
Supplement: Supplementary file 5 — Supplementary Source Data [file 41467_2019_9969_MOESM5_ESM.xlsx]

## Sheet: Suppl. Fig.1
Suppl. Fig.1
		FRT					spleen
	naive	10^7VP	10^9VP			naive	10^7VP	10^9VP
	0	0	49.7			0.71	0.2	9.37
	0.98	2.54	43.1			0.47	1.88	5.5
		1.39	39.6				0.44	8.16
		2.73	31.3				0.31	6.24
		0	50.5				0.66	5.04

## Sheet: Suppl. Fig.2
Supl. Fig.2
		FRT				Blood
	naive	ID	IM		naive	ID	IM
	3.38	25	36.8		0.094	8.65	5.33
	1.78	38.4	26.4		0.003	1.72	7.51
		29.9	7.26			9.58	6.05
			27.1				9.68

## Sheet: Suppl. Fig.6
Suppl. Fig.6
	naive	MA-Tet-	MA-Tet+
	315	954	2568
	174	918	1038
	468	1008	2264
	570	1677	1207
	215	870	1430
		1416	2318

## Sheet: Suppl. Fig.8
Suppl. Fig.8
	naive	ID	MA
	0.16	0.35	0.31
	0.12	0.31	0.24
	0.11	0.37	0.37

## Sheet: Suppl. Fig. 9
Suppl. Fig. 9
	Monocytes
	naive	Ad5-CN54gag
	6.75	11.9
	2.19	15.8
	6.74	11.9
	6.28	11.4
	7.1	16
		13.4
		12

## Sheet: Suppl. Fig.11
Suppl. Fig.11
	naive	AdCN54gag
	11	29.9
	10.4	19.3
	10	15.5
	13.5	41.6
	11.9	17.52
